# Supplementary material for: Effects of Ionizing Radiation on Physical Properties of Peripherally Inserted Central Catheter
Source: PLoS One. 2016 Sep 9;11(9):e0162837. doi: 10.1371/journal.pone.0162837 (PMC5017761; doi:10.1371/journal.pone.0162837)
Supplement: S1 File — This includes raw data relating to the results of physical property inspection of 60 PICCs. (XLS) [file pone.0162837.s001.xls]

## Sheet: Sheet1
group	Fractionation Regimen	Liquid Velocity	Fracture Force	Leakage Performance
A	1	3.8	8.6	NO
A	1	3	12.3	NO
A	1	3	12.5	NO
A	1	3.4	10	NO
A	1	3.5	11.2	NO
A	1	3.2	12.6	NO
A	1	3.8	9.8	NO
A	1	3.2	8.9	NO
A	1	3.7	12.1	NO
A	1	3.6	12.4	NO
A	2	3.7	8.1	NO
A	2	3.8	7.3	NO
A	2	3	12.5	NO
A	2	3.4	11.8	NO
A	2	3.6	12.3	NO
A	2	3.1	8.1	NO
A	2	3.6	10.7	NO
A	2	3.7	10.2	NO
A	2	3.2	9.5	NO
A	2	4	12	NO
A	3	4.1	8.1	NO
A	3	3.6	8.3	NO
A	3	3.7	11.5	NO
A	3	4.1	12	NO
A	3	3.8	10.8	NO
A	3	4	11.3	NO
A	3	4.5	9.8	NO
A	3	3.8	8.9	NO
A	3	3.9	10.4	NO
A	3	3.5	10.6	NO
B	1	4.2	6.64	NO
B	1	3.85	6.11	NO
B	1	3.14	12.1	NO
B	1	3.1	11.5	NO
B	1	3.8	10	NO
B	1	3.7	9.8	NO
B	1	3.6	10.8	NO
B	1	3.12	8.4	NO
B	1	3.86	8.2	NO
B	1	3.3	11.2	NO
B	2	4.1	8.77	NO
B	2	3.4	6.17	NO
B	2	3.2	12.4	NO
B	2	4.1	11.8	NO
B	2	3.3	10.2	NO
B	2	3.75	9.7	NO
B	2	3.15	9.4	NO
B	2	3.5	8.3	NO
B	2	3.6	8.15	NO
B	2	3.1	8.46	NO
B	3	3.7	11.54	NO
B	3	4.2	11	NO
B	3	3.14	10.5	NO
B	3	4.3	12.2	NO
B	3	4.85	9.5	NO
B	3	4.8	9.7	NO
B	3	3.5	8.4	NO
B	3	4.1	8.5	NO
B	3	4.3	7.8	NO
B	3	3.9	7.4	NO
